# Supplementary material for: Feeding diversified protein sources exacerbates hepatic insulin resistance via increased gut microbial branched-chain fatty acids and mTORC1 signaling in obese mice
Source: Nat Commun. 2021 Jun 7;12:3377. doi: 10.1038/s41467-021-23782-w (PMC8184893; doi:10.1038/s41467-021-23782-w)
Supplement: Supplementary file 3 — Source Data [file 41467_2021_23782_MOESM3_ESM.xlsx]

## Sheet: Fig. 2a-h
	Figure 2a													Figure 2b	Figure 2c	Figure 2d	Figure 2e					Figure 2f	Figure 2g					Figure 2h
Treatment	Baseline	Week 1	Week 2	Week 3	Week 4	Week 5	Week 6	Week 7	Week 8	Week 9	Week 10	Week 11	Week 12				T0	T15	T30	T60	T120		T0	T15	T30	T60	T120	T0	T15
Low-fat + casein	24.8	26.2	27.4	29.2	31.3	32.2	31.8	32.6	34.2	34.8	35.3	35.3	34.7	9.9	9	0.723886	9	18.1	14.5	13.7	10.8	525.8	0.723886	0.956289	0.791055	0.634874	0.865373	1.58718	2.16343
	22.8	24	25.5	25.6	26.7	27.3	27.5	28.4	29.7	30.2	30.8	31	30.2	7.4	11.11	0.665752	11.11	17.2	15.6	15.4	9.4	335.3	0.665752	0.911856	0.650481	0.430949	0.532602	1.07737	1.3315
	21.2	21.8	22.5	23	23.7	24.8	25	25.9	26.9	27.9	28.7	28.3	27.9	6.7	11.5	0.585787	11.5	21.8	16.2	15.3	12.2	452.3	0.585787	0.934311	0.618908	0.650481	0.494255	0.278839	0.272211
	24.1	24.4	25.2	25.6	26.1	26.4	27	27.4	28.1	28.5	28.8	29	28.6	4.5	11.5	0.430949	11.5	14.4	15	13.6	9.5	156.8	0.430949	0.407856	0.430949	0.383491	0.329867	0.252325	0.172782
	24	23.8	24.1	25.1	26.2	26.7	26.8	27.2	28.6	29.2	30.5	31.6	31.9	7.9	10.8	0.863455	10.8	22.3	16.9	17.1	12.9	656.3	0.863455	1.65288	0.798181	0.824841	0.697838
	24.8	25.2	26.5	27.5	28	28.7	28.3	27.8	28.4	29.4	30.1	29.8	30.3	5.5	10.4	0.506368	10.4	21.3	17.9	16	12.4	644.3	0.506368	0.582531	0.552119	0.564356	0.650664
	25.1	26.2	27.2	28.2	29.7	29.9	30.5	31.2	31.4	29.4	30.1	32.7	32.4	7.3	10	1.04795	10	16.8	12.5	14.1	12.2	408.8	1.04795	1.42493	0.948091	0.756632	1.69272
	21.8	22.4	23.2	23.7	24.6	25.1	26.7	27.3	27.7	27.7	26.7	26.6	25.5	3.7	8.7	0.308362	8.7	17.8	19.1	14.2	10.3	666	0.308362	0.359369	0.359369	0.375312	0.390813
	21.3	22.3	23	23.9	24.2	25	25.4	26.5	27.2	28	29	30.3	29.2	7.9	9.7	0.375312	9.7	24.2	23.1	19.5	10.2	975	0.375312	0.528142	.	0.20709	0.229698
	22	22.6	22.9	24.1	24.4	25.1	25.5	26.4	27	26.8	26.1	26.9	27.3	5.3	10.7	0.270958	10.7	24.1	21	16.7	13.7	792.8	0.270958	0.515542	0.375312	0.342936	0.342936
	25.9	27	27.7	29.4	30.2	31.7	32.1	33.1	33.8	34.3	34.4	34.7	35	9.1	11.4	0.932044	11.4	18.4	15.8	16.9	13	499.5	0.932044	1.46239	0.932044	0.825237	0.843657	0.669927	0.756098
	24.4	24.3	25.8	26.5	28.1	27.6	27.9	30.3	31.8	33	32.2	32.3	31	6.6	8.9	0.766315	8.9	15.6	12.9	11.4	10.1	339	0.766315	0.831457	0.738878	0.494084	0.585581	1.23521	1.46395
	22.6	23.6	25.4	27.3	28.1	29.4	29.3	31.1	32.2	33.7	34.2	33.6	33.2	10.6	11.5	1.05706	11.5	15.6	18.6	24.3	11.3	791.3	1.05706	.	0.752704	0.938779	0.681165
	22.9	23.9	24.4	25.9	26.8	27.6	27.7	28.7	29.9	30.3	31	32.5	30.7	7.8	12	0.927386	12	23.2	19.5	18.2	13.7	666.8	0.927386	1.32493	1.12671	0.927386	1.16489
Low-fat + protein mix	23.2	23.9	25.5	26.4	27.9	28.3	28.1	29.6	30.9	30.7	30.4	31.6	30.9	7.7	12.9	0.753195	12.9	23.6	21.9	15.4	11.2	424.5	0.753195	1.07966	0.923145	0.68071	0.695374
	23.3	24	24.9	26.5	27.7	28.3	27.9	28.8	29.2	30.3	30.6	31	30.3	7	11.1	0.841263	11.1	23.3	30.1	18	15.7	1059	0.841263	0.998933	0.900439	0.665752	0.816509
	23.8	23.8	24.8	25.4	26.3	26	27.3	26.8	28.3	28.4	29.5	29.9	28.2	4.4	9.9	0.374731	9.9	19.2	16.6	15.9	9.5	549	0.374731	0.618908	0.602556	0.513757	0.68071
	23.7	25.1	26	27.5	28.6	29.5	29.9	31.5	32.8	33.6	34.2	34	32.5	8.8	11.8	0.67976	11.8	22.5	18.6	15.3	13.9	534	0.67976	0.88889	0.850888	0.532602	0.618908
	24	24.3	25.2	25.4	26.4	26.1	26	26.1	26.7	27.3	27.8	27.8	28.1	4.1	9.8	0.617439	9.8	19.6	15.7	10.9	9.3	318.9	0.617439	0.927904	0.843947	0.441695	0.617439
	24.4	24.5	25.5	26.4	27.5	27.5	27.8	28.4	28.7	29.3	30.9	30.3	30.2	5.8	10.8	0.650664	10.8	18.7	14.7	16	12.1	479.3	0.650664	1.15963	0.634246	0.697838	0.750265	1.7446	1.87566
	23.1	23.3	24.3	25	25.1	25.1	26	26.5	26.2	26.6	27	27.4	27.5	4.4	10.3	0.522705	10.3	19.6	18.3	15.3	13.7	646.5	0.522705	0.727765	0.727765	0.545642	0.485671
	20.3	20.7	21.3	22.3	22.6	23.7	23.2	23.9	24.3	24.4	24.8	24.8	24.2	3.9	11	0.545642	11	16.9	15.9	15	11.5	393.8	0.545642	0.564356	0.491724	0.655632	0.347512
	20.3	21.5	22.3	22.3	23.1	24.5	24.3	24.9	25.9	26.4	26	26.8	26	5.7	11.7	0.359369	11.7	20.3	17.9	18.6	10.3	537	0.359369	0.599922	0.476431	0.342936	0.325957
	22.8	23.7	24.8	25.4	26.8	28.1	28.5	29.4	29.9	30.9	30.6	32.2	31.7	8.9	10.9	0.655602	10.9	18.2	16.4	16.1	12.4	512.3	0.655602	0.935771	0.4897	0.46291	0.644724	0.411411	0.477697
	25	26.7	27.7	28.2	29.1	30.1	30.3	31.7	31.7	33	33.4	34.7	33.4	8.4	12.2	1.00707	12.2	26.6	22.3	18.9	14	798.8	1.00707	0.708286	0.758474	0.644724	0.738672
	22.9	23.5	24.2	25.2	25.9	27	27.2	28.4	29.5	29.9	30.1	31.1	30.2	7.3	10.6	0.66636	10.6	18.9	16.9	17.2	11.7	596.3	0.66636	0.758474	0.576663	0.528142	0.528142
	23.6	24.6	25.3	26.3	26.7	26.6	26.2	27	28.1	28.8	27.4	28	28.5	4.9	8.9	0.666064	8.9	14.3	13.2	11.9	10.9	372.8	0.666064	0.961214	0.752704	0.56831	0.56831	1.42077	1.42077
	22.4	23.4	24.6	25.3	26.2	27.4	27.3	28.5	29.1	30.5	31	32	31	8.6	11	0.724823	11	19.2	15.8	19.3	12	634.5	0.724823	0.880551	0.56831	0.681165	0.724823	1.70291	1.81206
	23.3	24.2	24.6	25.4	26	26.7	26.6	27.2	27.5	28	28.6	29.3	27.9	4.6	9.7	0.56831	9.7	21.8	18.9	15.9	11.4	718.5	0.56831	0.710529	0.695981	0.56831	0.550571
High-fat + casein	25.1	26.5	28.4	29.4	31.7	33.5	34.5	35.7	37.2	38.1	38.7	39	37.6	12.5	15.5	0.650481	15.5	26.7	23	19.3	11.4	384.8	0.650481	1.75827	1.13681	0.778044	0.665752
	24	25.7	26.7	31.4	35.1	36.1	37.4	39.9	42.8	45.3	46.9	47.5	48	24	13.3	2.35347	13.3	28	27.4	22.4	18.9	1115	2.35347	3.49505	2.35847	2.01892	2.00756	5.0473	5.01891
	23.4	25.4	27.4	29.2	30.8	31.9	32.2	33.8	35	35.6	37.1	37.6	36.5	13.1	12.6	0.911856	12.6	25.8	23.5	21.5	16.5	960.8	0.911856	1.11805	1.50395	1.1553	1.06987
	22.6	24.6	26.6	28.6	31.2	31.9	32.1	34.3	36.4	36.9	37.7	39.3	38.3	15.7	13.7	1.16445	13.7	27.4	28.2	25.2	14.4	1070	1.16445	2.35847	1.56121	1.2864	1.14609	3.21599	2.86523
	21.4	23.9	26.8	30	32	33.5	34.5	35.7	37	38.8	40.2	41.4	42	20.6	13.3	0.564356	13.3	24.6	20.1	18.1	14.1	562.5	0.564356	1.89507	1.2444	1.2444	1.12574
	24.7	25.9	28.2	31.7	33.4	34.7	35.6	36.5	38.4	39.5	41.8	42.4	43.7	19	13.2	1.41679	13.2	29.7	22.5	17.2	14.8	684.8	1.41679	2.81572	1.79087	1.42493	1.43303
	22.4	24.7	27	29.5	30.9	31.7	32.4	34.1	36	36.5	38.4	39.3	40.6	18.2	15	1.65288	15	24.1	19.3	21	17.4	575.3	1.65288	2.60693	1.11046	.	.
	22.8	25	27.4	28.7	31.6	31.9	32.3	30.9	33.8	35.3	36.8	38.3	38.5	15.7	13.3	1.30699	13.3	29.5	23.1	20.1	18.1	913.5	1.30699	1.8108	0.891177	1.00465	1.14084
	22.1	23.2	24.2	25.6	27.9	30	30.6	32	33.8	35.4	37.2	38.2	37.9	15.8	15.2	0.879719	15.2	30.7	27.7	25.5	18.4	1073	0.879719	1.33136	0.644724	0.708286	1.02324	1.77071	2.55811
	22.6	24.8	26.7	29.1	30.7	32.3	32.5	34.1	36.4	37.2	38.4	39.9	39.1	16.5	12.5	1.08631	12.5	29.2	17.8	19	16.4	779.3	1.08631	2.10066	0.940575	0.787548	0.843657	1.96887	2.10914
	18.6	22.9	25.4	27	28.6	29.3	29.5	31.4	33.3	34	34.4	35.1	34.4	15.8	10	0.957485	10	33.2	26.1	17.9	10.9	1093	0.957485	2.31502	1.03127	1.07078	0.834481	2.67694	2.0862
	25.1	29.2	31.3	33.6	35.8	37.6	37.5	38.9	40.9	42.6	43.3	44.8	43.5	18.4	13.9	1.53743	13.9	28.4	21.9	18.3	12.5	563.6	1.53743	2.44508	1.37153	1.48138	1.29727
	20.9	23	24.7	25.8	27.9	30.8	31.4	33.1	35.1	36.5	38.2	39.7	39.9	19	17.8	1.83326	17.8	25.5	23.3	22.7	15.4	387.8	1.83326	1.91488	2.14391	1.46217	1.46217	3.65541	3.65541
	23.5	26.8	29.7	32.5	34.1	35.5	36.4	37.9	40.1	41.9	43.5	44.6	43.7	20.2	14.5	4.40964	14.5	25.8	19.4	19.1	17	561.8	4.40964	4.94698	2.45108	2.16068	2.45108	5.40169	6.1277
	25.1	29	31.7	35.1	37.4	39.5	39.4	42.7	44.5	45	46.4	48.4	46.9	21.8	16.3	2.52055	16.3	30.4	33.3	31.3	20.5	1395	2.52055	4.94406	3.07497	3.45719	3.31007
High-fat + protein mix	22.5	25.3	27.5	29.2	31.6	32.7	32.7	33.4	34.9	36.6	36.4	37.4	37.1	14.6	14.2	1.05812	14.2	25.9	19.3	18.4	15	503.3	1.05812	3.92255	1.58916	0.923145	1.05999
	23.5	26	28.8	31.1	33.8	35.2	37.1	39.4	39	39	43.7	46.4	46.6	23.1	13.7	2.56149	13.7	26.1	24.1	19.6	15.5	739.5	2.56149	3.31545	2.44223	1.68961	2.40802	4.22402	6.02005
	24.5	28.5	31	33.5	34.8	37.1	37.6	40	43.1	44.5	45.9	47.1	47	22.5	15.5	3.3696	15.5	33.3	33.3	33.3	26.5	1799	3.3696	6.32227	3.8521	2.35347	3.13719	5.88368	7.84298
	22.3	24.2	25.7	28.4	30.5	32.6	33.5	34.8	37.6	39.7	40.2	42.2	43.5	21.2	13.8	1.47819	13.8	29.2	33.1	28.1	19.6	1483	1.47819	2.04148	1.42959	1.099	1.48933
	23.6	27.9	31.3	34.3	36.3	38.4	37.3	40.3	42.1	44.5	46.4	49	48.2	24.6	16.2	2.45661	16.2	23.3	24	30.1	25.7	1193	2.45661	3.65426	3.28386	3.6085	3.12096
	22.6	28.1	31	35	37.6	40.5	42.5	44.4	46	47.3	48.2	48.6	48.8	26.2	11.2	4.74923	11.2	26.6	29.6	24	20.3	1494	4.74923	5.84802	4.01429	3.48048	4.08512	8.70119	10.2128
	21.9	24.9	26.8	28.8	30.7	31.6	31.9	33.4	35.3	36.2	37.3	40.3	40.3	18.4	13.9		13.9	29.2	22.1	21.7	17.3	867		2.44633	1.28938	1.66712	2.12513
	24.4	29.1	31	34.7	36.7	38.9	39.8	42.1	44.4	46.4	47.6	48.8	48	23.6	16.4	2.48217	16.4	33.3	33.3	33.3	32.2	1868	2.48217	7.5351	3.90648	3.42911	6.03807
	21.5	24.3	25.8	28.1	29.8	30.8	32.5	34.5	36.2	37.3	39.3	40.7	40.7	19.2	13.7	1.78885	13.7	21.9	21	19.5	16.8	641.3	1.78885	2.93154	1.28347	1.42392	1.24146
	21.6	24.2	25.5	27.2	28.7	30.4	30.9	33.1	35.1	36.2	37.5	38.9	37.8	16.2	13.6	1.2201	13.6	26.6	22.4	19.8	15.1	717	1.2201	1.4662	1.02324	1.1017	0.888581
	23.6	26.4	28	30.4	33.3	35.6	36	37.9	39.8	42.3	44.2	46.4	45.5	21.9	14.9	2.94376	14.9	32.7	32.3	28.6	19.8	1422	2.94376	4.52734	3.88964	2.32446	2.27223
	22.1	24.5	25.6	26.5	28.2	29	30.2	31.9	33.6	34.6	35.7	37.5	37.1	15	14.6	1.15449	14.6	26	22.7	20	14.8	602.3	1.15449	1.58011	1.24146	1.02324	0.906132
	22.5	25.9	27.8	29.6	32.2	33.6	33.7	36.3	39	40.3	42.5	44.8	45.4	22.9	15.3	1.9877	15.3	33.3	30.3	31.2	18.6	1422	1.9877	4.32672	1.41503	1.81399	1.7284	4.53498	4.321
	21.8	27.9	29.5	32.1	34.4	36.7	38.3	40.6	43.4	45.2	46.6	47	47.3	25.5	16.4	3.51017	16.4	33.3	33.3	33.3	28.3	1751	3.51017	3.88603	3.14532	2.16624	3.48755	5.41561	8.71886
	24.7	30	32	34.4	36.5	38.9	39.5	41.8	43.2	45	47.1	49.1	48.9	24.2	16.7	3.51017	16.7	30.7	30	30.1	23.7	1322	3.51017	6.58682	2.94758	3.42663	3.12064	8.56658	7.80159

## Sheet: Fig2. i-m
	Figure 2j		Figure 2k		Figure 2l	Figure 2n
Treatment	Saline condition	Insulin condition	Saline condition	Insulin condition		Saline condition	Insulin condition
Low-fat + casein	0.396713		0.516111		1.00117	0.110308			Fig. 2i
		1.37525		0.86652	1.11174		1.04328
		0.624749		1.13348	0.887095		0.956718
		1.10911		0.88832	1.0329		0.802221
	1.25671		0.815686		1.42348	0.0200608
	0.949937		1.02812		0.781126	0.0348186
		1.19448		1.10551	1.07577		0.926549
		0.805524		0.894491	1.1431		1.07345
		0.985636		1.052	0.6048		0.753986
		1.01436		0.947996	0.771823		1.24601
	0.694683		0.841521		1.62338	0.0157513
		0.845768		1.09272	1.13988		0.836771
	2.44386		1.2449		1.07471	0.0784726
		1.15423		0.907282	0.785415		1.16323
Low-fat + protein mix	0.559188		1.00196		0.608847	0.0969687
		0.420957		0.9692	0.902366		2.09023
		0.259359		0.98775	0.958282		1.35772
		2.83948		1.17719	1.34914		0.301011
		0.648896		1.40565	0.793606		0.725755
	1.19306		0.668849		1.05128	0.0277414
	0.571445		1.00108		1.15968	0.0708076
		3.1427		1.59044	1.58799		1.54793		Fig. 2m
		1.58187		2.31485	1.6198		1.51948
		0.713954		1.17929	1.1646		2.18612
	0.634194		1.03017		0.991989	0.143033
		0.385814		1.04281	1.53262		1.60674
	0.806991		0.866467		1.02277	0.166353
		2.69111		1.0156	0.618982		1.91471
		1.21662		1.35317	1.02543		1.92285
High-fat + casein	0.46936		0.607531		0.722096	0.13955
		0.392262		0.793154	0.76604		1.45754
		1.22717		1.07004	0.888322		2.31086
	3.88641		1.67754		1.24436	0.046528
		9.65061		2.19635	1.57579		0.907961
		5.32116		2.62852	1.80092		0.422867
	2.62207		1.78326		0.806942	0.0574161
		2.26425		2.48647	1.05161		0.640129
		7.15842		2.85851	0.944275		0.663897
		0.647458		0.911859	1.85764		1.65959
		1.09213		1.3856	2.90546		1.42068
	0.359073		0.457418		0.614343	0.171622
	2.52942		1.67602		0.570877	0.103108
		3.16705		1.81403	0.638689		1.15862
		7.37635		2.05073	0.715298		0.95692
High-fat + protein mix	1.57884		0.660084		1.07022	0.151977
		1.28067		1.08621	0.815846		1.56803
	4.18565		2.23884		2.27128	0.0316673
	5.68708		1.65281		1.39057	0.0182304
		7.30137		2.70539	1.63141		0.46107
		10.2767		2.87107	2.31808		0.599218
		9.8324		3.03659	1.1221		0.164552
		13.688		3.41623	1.39048		1.07786
		1.94751		2.10355	1.73007		1.15412
		1.44		1.68879	2.28444		0.73882
	2.49455		1.55027		1.33569	0.0434362
		7.10157		3.24887	1.09687		1.16102
	9.31354		2.39004		1.5724	0.0547811
		7.31326		2.45806	0.914532		0.781216

## Sheet: Supp Fig. 1
	Supp Fig1a	Supp Fig1b	Supp Fig1c			Supp Fig1d			Supp Fig1e	Supp Fig1f	Supp Fig1g	Supp Fig1h	Supp Fig1i	Supp Fig1j	Supp Fig1k	Supp Fig1l
			T0	T5	T11	T0	T5	T11
Low-fat + casein	1980.56	74.2676	1.1	5.6	6.967	18.5	20.733	21.933	2.678	0.1161	0.2851	0.7981	0.773097	0.552631	0.527321	0.779327
	1274.55	47.7934	1.233	3.167	5.433	16.667	18.9	20	1.9876	0.1149	0.2785	0.3924	0.922057	0.52296	1.58449	1.23494
	1433.12	53.7395	0.767	2.3	3.767	15.7	17.5	19.3	1.2257	0.1137	0.2678	0.3579	0.835127	1.00254	0.91458	0.681822
	1796.68	67.3722	0.8	2.233	3.367	17.9	18.9	20.333	1.3328	0.0868	0.283	0.3296	1.39449	0.955918	1.56517	1.45322
	1524.19	57.1543	1.933	2.6	5.267	16.933	18.767	20.467	2.165	0.1366	0.2676	0.4489	1.01715	1.40085	0.9737	1.05592
	1247.13	46.765	1.4	2.667	3.167	18.133	20	20.667	1.3331	0.1554	0.2914	0.3813	0.943763	1.02078	0.812113	1.14469
	1699.63	63.7333	1.2	3.7	4.767	18.133	20.5	21.633	1.9398	0.1084	0.2904	0.4598	1.11143	0.93647	0.578865	1.05939
	1573.41	59.0001	1.033	2.233	2.3	15.567	18.433	18.7	0.6232	0.0697	0.2592	0.1956	1.32487	1.17449	1.72574	0.848723
	2693.96	101.019	0.733	1.367	2.733	15.533	19.4	21.567	1.0203	0.0687	0.2849	0.2518	0.956586	1.28693	1.44959	1.66685
	1708.42	64.0629	1.3	1.733	2.3	16.067	18.367	19.067	0.8586	0.0943	0.2668	0.2351	1.06627	1.16702	1.04932	1.08099
	1482.35	55.5853	1.533	5.033	6.5	17.8	20.9	21.867	2.4763	0.207	0.2928	0.5734	0.919305	1.20641	1.00475	1.13363
	1196.14	44.8533	1.5	2.733	4.933	17.433	19.533	21.033	1.4438	0.101	0.2743	0.4016	1.07791	1.04412	0.84609	0.949204
	2257.62	84.6569	1.333	4.267	6.633	16.233	19.8	21.033	2.5987	0.1785	0.2778	0.7714	0.962196	1.12616	0.705371	0.759439
	1779.45	66.7261	1.5	3.333	5.6	16.567	19.333	20.533	1.8559	0.1639	0.2666	0.3882	0.548066	0.652563	0.45931	0.489713
Low-fat + protein mix	2177.37	80.8728	1.267	3.067	4.933	16.8	19.733	20.767	1.7926	0.123	0.2967	0.3639	0.67844	0.747701	1.41777	0.995795
	1408.91	52.3302	1.267	3.5	4.533	16.767	19.267	21	1.7756	0.1258	0.2742	0.4135	0.833337	0.885948	1.0012	0.946768
	2415.83	89.7295	0.6	1.733	3.7	17.3	19.3	20.767	1.1741	0.0739	0.2607	0.1788	1.03428	1.04744	2.2447	0.761075
	1479.25	54.9428	1.433	3.567	6.133	17.267	20.167	21.9	2.136	0.123	0.2803	0.5302	0.621816	0.779362	0.663512	0.692001
	1909.03	70.9057	1	1.633	2.4	17.567	19.267	20.6	1.6001	0.0863	0.2782	0.2552	1.07293	0.928941	1.89743	1.74045
	1588.28	58.9923	1	2.533	4.1	18.4	19.833	21.167	1.0889	0.1331	0.2705	0.3805	0.688809	0.607113	0.531804	0.726822
	1776.44	65.981	1.333	1.7	2.5	16.767	18.467	19.733	1.0889	0.1005	0.2639	0.2744	0.872237	0.800136	1.11042	0.908119
	1575.62	58.522	1.1	1.633	2.067	14.6	17.533	18.3	0.7577	0.0785	0.2455	0.2629	1.15132	1.29067	2.78618	1.46508
	1493.32	55.4653	0.967	1.667	2.3	14.433	17.7	18.833	0.977	0.0877	0.2566	0.271	1.46142	1.11324	3.153	1.89169
	1767.29	65.6414	1.2	3.5	5.3	16.133	19.333	20.7	2.1391	0.1205	0.2724	0.4497	0.730397	0.722393	0.528761	0.364121
	1559.44	57.9212	1.567	2.967	3.433	17.367	21.6	22.567	2.105	0.1233	0.2957	0.4896	0.774839	0.892691	0.680876	0.63643
	1291.79	47.9802	1.4	2.567	4.967	15.967	18.867	20.4	1.5923	0.1064	0.2703	0.3018	1.03114	1.04024	1.2279	1.13885
	2265.65	84.1516	1.7	2.1	2.3	17.267	19.133	20.267	1.1395	0.0881	0.2702	0.2214	0.789283	0.916245	1.32869	1.25923
	2479.13	92.0808	1.667	2.4	5.3	15.667	19.433	20.6	1.8587	0.1414	0.275	0.388	.
	2072.57	76.98	1.267	2.333	3.433	16.867	19.433	20.233	0.9229	0.0645	0.2765	0.2868	1.10808	1.08339	1.10976	1.23195
High-fat + casein	1255.67	47.0899	1.067	6.3	9.233	17.833	21.167	23.2	3.5146	0.1474	0.2908	0.769	0.84068	0.752271	1.34116	1.13844
	1352.37	50.7163	1.133	8.333	14.9	17.6	21.733	24.5	5.6829	0.2427	0.2761	1.7262	0.568986	0.255603	0.525753	0.374396
	968.454	36.3187	1.033	6.067	9.7	16.733	19.9	21.233	3.5726	0.1243	0.2673	1.0171	1.25	0.796552	2.6412	1.11057
	1228.25	46.0615	1.167	5.933	9.867	16.3	20.267	22.6	3.944	0.1442	0.2815	1.0038	0.863422	0.647049	0.570885	0.754082
	1116.15	41.8577	1.5	7.7	12.6	15.567	20.233	22.067	4.7783	0.2886	0.2694	1.7454	0.710507	0.487671	0.602168	0.850088
	1057.46	39.6565	1.6	7.367	12.6	17.633	21.267	23.367	4.9886	0.2239	0.2961	1.4303	0.669722	0.608612	0.480943	0.542251
	980.001	36.7518	1.667	6.2	10.967	16.133	19.667	22.2	4.1644	0.1656	0.2711	1.0678	0.850676	0.571936	0.700037	0.779031
	1299.45	48.7317	1.333	6.433	10.033	16.867	20.133	22.133	3.8001	0.2127	0.2701	1.1594	1.1329	0.73305	1.13046	1.31884
	1000.21	37.5095	2.1	4.833	9.933	15.367	19.5	21.567	3.7542	0.1922	0.2779	0.9836	1.05528	0.707993	0.818326	0.653103
	1055.05	39.5663	1.333	6.567	10.867	15.767	19.733	22.033	4.2089	0.1757	0.2736	1.0616	0.764708	0.617383	0.793343	0.667028
	1069	40.0895	1.467	2.533	5.433	13.7	20.933	23.133	2.0907	0.1259	0.3012	0.5635	0.916299	0.9933	1.00058	0.717887
	1094.98	41.0638	1.8	10.167	13.967	17.533	21.2	23.433	4.4405	0.1938	0.3	1.6084	0.889174	0.746041	0.889422	0.931492
	1060.83	39.7828	1	5.667	10.8	15.633	19.633	22.1	3.9121	0.2178	0.278	1.3337	0.96632	0.441243	0.862638	1.12258
	1165.22	43.698	1.967	9.1	14.2	16.167	20.6	23.6	4.5964	0.2315	0.2845	1.7716	0.594986	0.342447	0.720679	0.69002
	1304.74	48.9302	1.5	10.567	14.367	17.433	22.233	25.733	4.8361	0.3848	0.3044	1.5811	0.500328	0.305982	0.745866	0.523554
High-fat + protein mix	1023.09	38.0027	0.933	6.533	9.667	16.633	20.233	21.5	4.1757	0.1297	0.3063	0.9451	1.57066	0.7803	1.4157	1.954
	1158.25	43.0233	0.867	7.7	13.967	17	21.567	24.667	5.2633	0.2452	0.3213	1.7683	0.306362	0.195465	0.284565	0.318173
	1122.65	41.7011	1.6	9.5	13.833	17.4	20.833	25.333	4.9474	0.2917	0.3034	1.7385	0.66951	0.429297	0.528113	0.582528
	1096.68	40.7363	1.3	6.3	11.967	16.367	20.467	23.033	4.6907	0.1875	0.2877	1.3522	0.543796	0.517817	0.319182	0.547715
	1198.17	44.5062	1.267	9.4	16.4	17.2	21.9	25.2	5.6657	0.293	0.3007	1.5509	0.658134	0.437103	0.687145	0.865884
	1277.05	47.4364	1.867	10.233	13.667	16.033	23.533	26.733	4.2915	0.3736	0.3148	1.7749	0.428845	0.425472	0.306603	0.552552
	1090.91	40.5219	1.567	5.633	11.333	15.833	20.367	22.267	4.3995	0.24	0.3004	1.2827	0.826782	0.550372	0.822167	0.999639
	1175.08	43.6486	1.7	10.033	14.4	17.033	22.267	26.333	4.947	0.3811	0.2957	1.7613	0.624343	0.294123	0.482406	0.609738
	1022.61	37.9848	0.833	5.6	11.967	15.967	19.8	21.833	4.9898	0.2386	0.2745	1.2538	0.940059	0.647582	0.658709	0.876492
	997.113	37.0379	1	5.633	10.767	15.767	19.133	21.967	3.5287	0.2062	0.2681	0.8745	0.583979	0.397311	0.867825	0.7714
	1092.35	40.5755	0.8	7.733	14.067	17.733	21.6	24.667	5.2911	0.185	0.3008	1.2778	0.449166	0.340543	0.751385	0.712161
	1000.48	37.1629	0.9	4.433	9	16.333	19.2	22.2	3.4518	0.1945	0.2808	1.0054	0.836908	0.734735	0.780929	0.864207
	1117.36	41.5046	1.433	7.4	14.3	16.033	20.633	23.467	5.0008	0.3157	0.2966	1.5113	0.460928	0.385815	0.469554	0.547263
	1287.16	47.8116	1.667	8.033	13.7	15.4	22.733	26.1	4.6094	0.3284	0.3207	1.2487	0.487867	0.300958	0.600962	0.533557
	1178.45	43.7737	1.7	10.6	15.567	17.367	21.8	26	5.4925	0.4774	0.3086	1.5801	0.409888	0.242866	0.540246	0.631862

## Sheet: Supp Fig. 2
	Supp Fig2b	Supp Fig2c	Supp Fig2e		Supp Fig2f	Supp Fig2g	Supp Fig2h		Supp Fig2j
Treatment			Saline condition	Insulin condition			Saline condition	Insulin condition	Saline condition	Insulin condition
Low-fat + casein	0.935413	0.271371	0.940181		1.21352	1.35671	0.941194		0.0267867			Supp. Fig. 2a
	0.825447	1.96489		1.03641	0.92416	0.838844		0.65251		1.05654
	1.23914	0.763736		0.963587	0.862323	0.804447		1.34749		0.943458
	1.18245	0.873232		0.933874	0.844217	0.865581		0.609123		1.14652
	1.33071	1.22078	0.510822		0.812933	1.11935	0.273626		0.0466725
	0.990245	1.04741	1.207		1.3608	1.11632	0.746057		0.0704085
	0.978566	1.04383		1.4678	1.39886	1.1322		1.05199		1.57259
	1.03119	0.908761		1.77928	1.68406	1.10509		0.948009		2.57885
	0.636648	0.844674		1.10836	1.16552	0.924081		0.957975		0.768905
	1.09575	0.850947		0.891641	1.08649	0.896424		1.04202		1.2311
	1.2676	1.30438	0.650517		0.747988	1.1795	0.505649		0.0529156
	0.80634	0.639517		1.27583	1.26698	0.908062		0.890229		0.967249
	0.893878	1.43286	0.508265		0.769908	0.90047	0.6638		0.0345851			Note: Western blots for Supp. Fig. 2d and 2i are uncut on the original figure.
	1.29978	0.927625		0.724167	0.96311	1.19147		1.10977		1.03275
Low-fat + protein mix	1.277	0.617634	0.694917		0.803736	0.864227	0.848794		0.0668133
	1.46673	0.419822		0.865155	0.692451	0.864772		1.74904		0.684441
	0.634844	0.394194		1.3693	0.833503	0.786889		1.33905		0.91874
	1.84676	2.12361		0.7656	1.385	1.14333		1.23258		0.860792
	1.41601	0.581817		1.11852	1.29191	0.845811		1.07409		0.998304
	1.50524	1.60449	0.513973		0.998524	0.97137	1.0706		0.0573201
	1.38481	0.526648	1.50778		1.97113	1.10088	0.353489		0.06704
	1.02591	2.02979		1.01785	1.32002	0.675682		1.27582		2.01427
	1.40397	0.854424		1.25262	1.19666	0.814694		1.13935		1.72913
	0.838846	0.878359		0.755294	0.48493	1.17031		1.57232		1.50502
	1.14876	0.579495	0.562837		0.921531	1.36767	1.46871		0.166155
	0.749824	1.10093		0.657068	0.988884	1.41039		0.568465		0.893437
	1.14957	0.388833	0.213079		0.706458	1.63873	0.802371		0.039477
	1.12367	0.60284
	0.839726	0.375032		0.841682	1.05469	1.03603		1.78999		0.856754
High-fat + casein	1.23168	0.29401	0.652797		0.404145	1.18971	0.695713		0.0358678
	1.54391	0.547317		0.844519	0.846094	1.1237		0.703365		0.431814
	1.6307	1.29926		1.09767	0.805684	0.964327		2.16299		0.472932
	3.62043	3.68517	0.412136		0.879731	0.878768	0.559735		0.0368669
	3.66597	14.4555		0.706406	1.15993	0.950733		0.614228		0.769489
	3.29158	8.25774		0.442572	0.814146	0.908564		0.360411		0.84323
	0.908096	1.8957	0.310816		0.797884	0.644504	0.496044		0.070232
	0.986219	1.83692		0.640921	1.08012	0.749804		1.23182		1.41877
	1.12111	4.97657		0.980681	1.05937	0.847739		1.49958		1.61483
	1.45792	2.44956		0.494314	0.726767	0.904949		0.781541		0.982337
	1.83789	2.6365		0.57756	1.32746	1.3186		0.90104		0.834245
	0.715511	1.15385	0.500691		0.828584	1.48644	1.0799		0.040978
	1.06012	1.04607	0.409233		0.829251	1.39986	0.939951		0.0395325
	0.886858	1.71864		0.673673	0.7915	1.60747		0.787886		0.584968
	0.731221	2.04689		0.566785	0.663173	1.27092		3.01726		0.635782
High-fat + protein mix				1.24397	0.686756	0.961556		1.36764		0.400996
	2.65671	2.40248	0.662752		1.0006	1.41866	0.585549		0.023253
	1.39066	2.4967		0.661972	0.553129	1.17962		0.448392		0.689494
	2.98015	3.34826	0.786469		2.10889	1.39542	0.379447		0.0417602
	1.62091	2.7656	0.81067		1.30602	1.12627	0.750738		0.134784
	1.95568	4.6769		0.63276	1.66326	1.41987		0.814011		0.826895
	3.42904	10.0032		1.73985	3.39938	1.57148		1.30924		1.01873
	3.16873	3.97778		0.648267	1.0234	1.02975		1.46879		1.1653
	2.8425	3.89893		0.699981	0.997155	0.905302		0.65605		0.994744
	1.6374	3.40308		0.955222	1.90905	1.81463		0.994155		0.518938
	4.42583	4.04715		0.773188	1.04612	2.37238		0.884475		0.557825
	1.65815	4.12492	0.558554		0.902344	1.9728	1.01057		0.0438745
	0.699934	2.46191		0.45649	0.647027	1.21812		1.72872		0.961912
	0.667276	2.26134	0.27132		0.627501	1.49303	1.49767		0.0254623
	0.685662	2.05018		0.389317	0.510724	1.32475		1.64917		0.824437

## Sheet: Fig. 3e-m
	Fig. 3e	Fig. 3f	Fig. 3g	Fig. 3h	Fig. 3i	Fig. 3j	Fig. 3k	Fig. 3l	Fig. 3m
Low-fat + casein	0.694792	9.37708	2.65465	285.642	258.763	139.648	15.9451	10.7552	10.9983
	3.18217	11.9859	2.8048	107.847	100.919	85.9507	14.75	11.5139	17.026
	1.50845	5.91893	2.48058	123.715	60.8272	77.6943	9.96926	8.1944	11.2365
	2.69672	12.7938	2.9913	161.576	52.699	62.5341	7.65219	6.639	8.19072
	1.08213	10.1069	2.73845	317.94	186.426	214.44	20.5652	17.9256	18.7781
	0.149204	6.77088	2.45667	77.6285	190.825	36.614	11.6829	3.61971	7.36839
	0.313099	12.7123	3.05631	206.1	226.731	56.0487	10.5142	5.17511	7.02667
	0.863966	9.32152	2.61692	127.33	451.043	84.7864	22.2915	9.45549	18.6365
	1.29898	12.1724	2.88503	109.546	110.62	83.1031	16.2964	11.3139	20.0593
	1.47025	10.3216	2.79823	54.8015	113.358	43.8337	19.0619	12.2335	25.8769
	0.747266	8.72262	2.71707	98.3587	96.1652	57.0081	9.49208	5.46534	8.67969
	1.13423	6.93582	2.34626	103.197	223.31	96.8854	10.8655	7.82767	13.7595
	1.50882	10.1185	2.80811	137.203	136.087	73.4015	20.8054	13.1489	21.0276
	0.812845	7.30125	2.41425	70.0403	67.1333	39.1039	9.92367	7.51931	10.9838
Low-fat + protein mix	0.130584	13.2278	3.07564	263.858	127.374	110.782	8.50149	12.1737	20.9349
	0.314484	14.2078	3.0411	297.121	202.254	141.515	14.2246	14.4802	18.6067
	0.312497	13.1556	3.08915	171.814	180.713	91.4953	12.1008	11.601	24.8965
	0.291651	13.8191	3.02092	205.314	215.85	141.818	23.5891	25.6288	43.2042
	0.130974	15.6318	3.13372	271.01	326.08	109.526	11.1263	6.69649	11.0953
	0.340917	13.7482	3.03588	175.856	185.503	122.02	16.6927	10.746	19.5396
	0.156918	9.30765	2.66134	188.041	422.548	96.7338	17.8417	10.1813	20.4898
	0.0417008	13.2808	2.92129	124.251	195.634	118.354	23.5382	21.1709	38.1248
	0.47804	16.3389	3.2448	66.8688	116.597	69.1517	8.95754	9.9858	19.5609
	0.176657	16.7902	3.22238	312.344	240.822	136.168	11.8524	14.1576	20.445
	0.443233	9.70406	2.64621	265.579	242.178	118.043	17.2988	13.8797	18.1024
	0.132504	16.5616	3.30546	152.188	216.984	97.5115	18.308	15.4644	24.267
	1.11415	10.6817	2.98313	263.984	415.774	142.686	25.1775	12.0755	17.5399
	0.180411	13.6147	3.16967	240.486	299.342	135.344	21.1107	19.4686	29.8286
	0.457484	13.9563	3.07161	389.483	241.336	132.968	14.7089	17.4809	24.8667
High-fat + casein	2.31216	13.851	3.18411	164.645	87.7726	78.9383	16.6364	12.7084	18.9831
	1.27013	11.4575	3.27149	145.231	94.9893	86.4984	20.8505	22.6961	35.4225
	1.10005	15.0158	3.26038	83.1607	69.2101	55.5062	16.973	16.9771	29.263
	0.75691	12.5257	2.87785	95.6739	86.7839	66.4405	22.7324	22.1855	42.2142
	0.888838	9.82208	2.99885	86.7907	72.9028	51.5494	14.6736	15.829	28.255
	0.564636	6.02371	2.71891	84.2798	84.9921	48.5789	18.4791	17.277	32.7329
	0.479678	15.973	3.30287	63.9823	77.6707	32.774	15.6808	11.5337	22.1378
	0.350251	3.90083	2.38241	44.5954	32.183	25.9347	10.9681	10.3244	23.0951
	3.01449	17.0979	3.36085	56.6828	64.9344	42.4379	15.7824	11.3488	24.8943
	2.85196	4.29707	2.50327	63.3924	56.7895	54.1429	14.8274	12.0682	21.9808
	1.04151	18.1215	3.32395	53.0917	77.9469	40.4105	18.594	15.9866	30.1126
	0.0172024	5.67737	2.38793
	2.90154	4.90869	2.50619	129.067	128.45	82.3387	30.1372	26.7494	43.8174
	3.07885	8.86073	2.69143	137.262	118.122	76.5361	37.9734	23.7859	42.4693
	3.52478	4.80475	2.69679	96.86	86.0159	55.9114	32.6181	18.6173	35.3879
High-fat + protein mix	0.332093	18.5713	3.45672	73.5247	55.8784	53.3066	15.7798	14.0333	27.9126
	0.725186	32.0209	3.85309	177.705	96.7044	99.512	27.5792	25.5618	49.4762
	0.682702	18.5381	3.49701	222.554	163.33	99.3481	27.4483	35.1649	55.5328
	0.474084	20.1119	3.501	173.306	140.568	79.6382	29.7171	29.3866	47.8385
	0.229679	5.22472	2.47972	164.323	117.42	69.3359	33.0626	25.4372	53.8156
	0.655569	3.46806	2.01411	171.442	100.963	114.968	37.976	37.4935	68.1571
	0.915013	13.1585	3.23989	131.165	132.903	54.2675	22.4431	20.133	41.5184
	0.853258	10.8515	3.06829	89.5831	126.276	65.4628	29.1798	24.7312	47.5764
	0.206855	15.517	3.31595	60.2627	55.8315	44.9738	13.6824	8.60201	16.8339
	0.264079	31.4552	3.75933	89.6741	79.3204	74.3846	17.6469	16.9995	32.7379
	0.244048	32.7944	3.78785	85.8274	147.164	54.8418	25.0816	25.2615	44.663
	0.189171	12.4663	3.14887	57.4919	92.5667	36.0629	19.2194	12.3973	27.8372
	0.435027	25.9802	3.65845	96.9604	95.9176	48.6071	26.6278	23.1869	42.5157
	1.14459	20.6172	3.55428	264.179	113.933	106.702	28.4009	25.1447	45.1122
	1.147	30.6074	3.7176	299.274	174.095	84.0486	31.6861	39.551	58.539

## Sheet: Supp Fig. 4e-g
	Supp Fig. 4e	Supp Fig. 4f	Supp Fig. 4g
Low-fat + casein	3.645	451.1	318.8
	2.146	310.9	70.6
	3.574	67.6	101.2
	3.899	72.3	179.7
	4.293	75.7	81.7
	3.995	988.6	112.1
	2.69	218.4	381.2
	5.493	1183.1	390.3
	3.171	470.7	44.2
	5.966	65.1	9.9
	3.881	67.3	16.1
	8.192	228.4	359.3
	5.222
	7.342	160.8	10.5
Low-fat + protein mix	2.663	81.6	57.8
	3.364	675.9	35.2
	3.347	2452.7	210.9
	4.924	2029.5	142.8
	3.452	610.8	110.1
	2.838	1650.5	59.9
	4.906	141.6	84.4
	2.698	1030	40.7
	4.661	63.7	32.4
	5.633	123.7	87.2
	2.059	167.1	111
	3.574	533.7	48.2
	4.906	115.7	210.8
	5.046	187.7	75
	7.123	660.5	364.3
High-fat + casein	3.303	211.5	199.8
	6.063	307	30.3
	3.303	104.2	30.6
	4.88	704.3	32.8
	4.713	43.6	97.1
	3.706	35.6	15.5
	5.625	858.5	26.3
	5.844	231.1	18.7
	4.512	73.6	15.3
	8.13	95.4	9.9
	3.855	96.9	23.3
	10.04	185.3	163.7
	3.969	139.4	27.2
	11.828	153.5	18.6
	11.013	479.2	34.2
High-fat + protein mix	3.566	1910.7	204.7
	6.22	169.9	17.4
	7.78	114.5	5.5
	6.895	38.3	88.5
	6.431	42.5	51.7
	8.078	97.3	114.5
	3.583	495.1	14.2
	7.491	108.2	56.9
	5.73	50.9	8.6
	8.358	397.2	7.4
	6.956	65.8	19.9
	6.352	248.7	23.9
	7.105
	13.116	119.7	55.2
	10.706	23.2	56.9

## Sheet: Fig. 4
	Fig. 4a	Fig. 4b	Fig. 4c	Fig. 4e	Fig. 4f	Fig. 4g	Fig. 4h	Fig. 4i	Fig. 4j	Fig. 4k	Fig. 4l	Fig. 4m	Fig. 4n							Fig. 4m
													Pyruvate	Citrate	α-ketoglutarate	Succinate	Fumarate	Malate	Lactate	Short chain AC	Medium chain AC	Long chain AC
High-fat + casein	5.1	12.7	1.80351				52.3183	32.0258	22.973	14.5884	6.76922	19.6934	7.972	6.718	0.547	46.555	3.807	19.023	445.982	5.91947	1.10495	1.07189
	3.9	10.4	1.79078	1.45274	2.89915	5.54782	109.714	49.5882	55.3026	18.1505	13.0102	29.447	6.173	5.569	0.54	51.12	5.218	25.325	389.743	6.76776	1.04264	1.27968
	5	12.5	2.11937	1.20895	3.11052	8.1395	107.048	30.0506	36.8692	10.8816	9.48575	22.7085	6.446	5.996	0.707	62.458	6.287	31.444	385.451	6.09839	0.96345	0.87898
	3.8	10.8	2.17299	1.11164	3.09109	8.6176	55.8227	31.2056	21.0523	12.0246	8.88613	21.8519	2.747	3.644	0.197	46.708	3.099	19.642	415.6	6.20682	0.84676	1.2663
	3.1	12.7	1.51483				41.9239	43.8484	8.32757	11.7679	2.04511	8.13678	12.12	8.238	0.909	48.786	4.586	21.819	341.466	5.73517	0.81677	1.0254
	4.8	12.2	2.11937	0.51967	3.25435	12.2146	86.7057	67.4072	36.7123	18.2391	9.53403	25.0764	8.967	8.786	0.688	53.879	4.666	23.756	452.769	6.31528	0.76632	0.96078
	5.1	11.2	1.71916				88.8331	39.1868	35.8239	16.5137	8.79041	25.9743	5.888	5.637	0.558	53.933	7.556	34.77	413.13	5.91779	0.79874	0.79726
	3.1	9.4	2.5268	0.74155	3.48416	15.0728	84.1386	34.5579	21.6791	12.5697	8.67692	24.4161	5.555	7.148	0.684	40.124	6.795	34.143	280.501	7.80888	1.08443	1.43699
	3	11.9	0.88524				59.572	28.1691	8.96244	6.95037	4.85317	14.0343	5.018	4.729	0.39	47.845	5.597	28.559	429.351	9.46336	0.9633	1.23848
	4	13.9	1.46914	0.78191	3.43188	10.7147	68.0728	26.2967	27.9711	11.9031	7.95325	21.7603	6.455	3.921	0.401	57.275	7.016	31.911	551.679	7.89107	0.9703	1.15928
	6	11.4	2.47123				144.377	68.5222	48.2826	15.2349	12.6186	26.184	10.629	5.456	0.62	46.945	3.803	16.619	351.507	6.89326	0.85007	1.14868
	0.5	11.3	1.33154				84.3546	20.3007	26.0176	7.71362	5.79473	14.4895	7.253	6.039	0.674	57.968	5.218	25.294	420.416	8.20872	0.99141	1.75354
High-fat + protein mix	4.4	11.7	1.71251	0.34769	4.0726	30.435	103.618	37.714	31.4142	13.4411	11.1545	27.9426	10.918	8.401	1.087	61.327	5.079	24.137	413.075	9.17007	1.02867	1.12997
	6.1	17.5	4.39772				133.38	102.018	57.3764	23.4573	18.6625	41.8339	5.318	4.761	0.508	61.348	5.571	27.053	407.582	13.0402	1.81684	1.67484
	5.3	13	1.67205				191.537	133.432	47.3811	28.9078	17.5823	43.5711	6.047	5.283	0.644	68.586	5.869	29.032	596.489	8.27302	0.98528	1.50471
	5.1	11.7	2.10848	0.56382	3.98213	25.7842	87.5667	30.1186	20.1147	7.78779	5.8958	13.8305	6.274	6.757	0.842	50.619	8.011	35.24	373.934	7.32784	0.86017	1.22009
	3.9	13	1.49215	0.31201	3.95325	28.0147	83.1617	62.1728	37.1646	23.5626	19.8862	49.1067	6.878	3.817	0.595	56.877	4.264	22.377	338.969	8.86241	1.04638	1.4526
	2.6	12.2	1.49975				76.0834	102.006	32.1467	24.8278	15.2658	41.2468	7.475	5.176	0.759	51.576	7.432	33.975	271.085	8.21705	0.98151	0.95589
	5.7	13.2	1.59531	0.60763	3.67811	18.0758	149.154	93.3307	61.8053	21.1639	20.2842	40.381	10.654	7.61	1.327	62.22	9.529	39.393	368.255	6.03682	1.14094	0.65118
	6.7	11.4	1.27958				191.448	71.3044	46.6816	17.7594	11.0685	26.9058	4.846	7.311	0.756	48.382	7.115	37.208	326.224	7.60438	0.89176	1.34196
	1.5	10.9	0.846643				136.178	74.6607	45.3272	16.2253	13.3343	28.7801	5.692	3.704	0.446	56.539	6.226	34.288	518.386	9.98772	0.8842	1.30624
	4.2	11.5	2.25112	0.33909	3.68704	16.6845	97.2318	53.4698	27.4971	17.1494	12.61	33.4381	9.684	4.066	0.629	53.155	5.573	27.468	491.928	8.40631	1.05658	1.35255
	2.5	11.7	2.05882	1.08379	3.68859	14.9165	54.2152	24.5734	16.4898	9.95449	5.75927	17.4581	9.455	7.148	1.081	59.761	7.871	42.967	374.822	8.06892	0.88348	0.74348
	2.3	13.3	1.2255				82.3637	35.7425	31.063	12.5963	7.61936	21.6082	5.035	5.74	0.554	60.479	4.205	22.25	432.584	8.87917	0.96053	1.25918

## Sheet: Supp Fig. 5a-i
	Supp Fig. 5a			Supp Fig. 5b	Supp Fig. 5c	Supp Fig. 5d	Supp Fig. 5e	Supp Fig. 5f	Supp Fig. 5g	Supp Fig. 5h	Supp Fig. 5i
	Baseline	Week 1	Week 2
High-fat + casein	28.6	32	33.7	201.539	5.46667	21.7	2.4627	0.5467	0.1022	0.2833	0.801405
	26.2	29.1	30.1	173.641	4.63333	20	1.9561	0.4146	0.0937	0.262	0.855547
	28.1	30.8	33.1	221.741	4.56667	21.8	2.2015	0.5167	0.1533	0.266	1.03047
	27	30.1	30.8	187.59	3.9	21.2667	1.8232	0.2718	0.2146	0.2533	1.13042
	26.3	28.2	29.4	174.122	3.56667	20.1	1.4974	0.3217	0.109	0.2655	0.868041
	28.9	31.9	33.7	198.172	4.96667	21.6	2.3541	0.3956	0.1619	0.2461	1.1679
	28.4	32.1	33.5	193.843	5.66667	21.2333	2.6598	0.5218	0.0863	0.2708	0.693122
	26.5	29	29.6	181.818	3.2	21.3333	1.4289	0.3376	0.059	0.2605	0.955501
	25.6	28.1	28.6	175.565	3.06667	20.4333	1.2224	0.3061	0.0721	0.2719	0.272483
	28.3	30.3	32.3	195.767	3.33333	22.1	1.5096	0.2771	0.1317	0.3031	0.501544
	27.9	31.7	33.9	223.184	5.43333	21.8333	2.6341	0.5604	0.1666	0.2996	1.08877
	25	25.7	25.5	149.11	1.16667	19.5667	0.6098	0.1868	0.0646	0.2484	0.539027
High-fat + protein mix	28.4	31.2	32.8	203.944	3.9	22.1	1.8463	0.4594	0.091	0.2884	0.613992
	28.2	31.9	34.3	211.64	5.06667	22.1333	2.4907	0.5358	0.1839	0.2952	1.50525
	29.2	32.1	34.5	194.324	5.33333	21.5667	2.7818	0.5842	0.1043	0.273	0.980489
	27.6	30.8	32.7	201.539	4.7	21.4	2.2166	0.4415	0.1298	0.2808	1.04296
	26	28.5	29.9	192.881	3.06667	20.2667	1.4461	0.2941	0.1379	0.2711	0.493215
	24.7	26.5	27.3	162.097	1.93333	19.4	0.7034	0.1945	0.0986	0.249	0.801405
	27.3	31.6	33	205.868	4.93333	21.3667	2.2706	0.4843	0.0864	0.2765	0.768087
	25.4	30.8	32.1	199.134	5.36667	21.2	2.4227	0.5307	0.0942	0.2627	0.564015
	26.6	27.6	28.1	175.565	2.53333	20.3	1.3676	0.2572	0.0962	0.2556	0.455732
	27.6	31.2	31.8	206.83	3.7	21.7333	1.7844	0.3898	0.1498	0.298	0.943007
	26.7	28.6	29.2	176.046	3.36667	20.1333	1.5846	0.3443	0.1386	0.2577	0.930512
	27.7	29.9	30	178.932	3.23333	21.1	1.4885	0.277	0.0586	0.2676	0.680628

## Sheet: Supp Fig. 5j-m
	Supp Fig. 4k			Supp Fig. 4m
	pS6 S240-244	pAkt S473	pIRS1 Ser1101	pS6 S240-244	pAkt S473	pIRS1 Ser1101
High-fat + casein	0.572097	0.572896	0.846872	0.514282	0.861408	1.04343		Supp. Fig. 5j							Supp. Fig. 5l
	1.04358	0.888905	0.713167	0.704744	1.15141	1.11706
	1.07544	1.08775	0.704579	1.26593	0.972552	0.734749
	1.16951	1.79762	1.14374	0.917456	0.813037	1.34498
	1.28728	0.893157	1.09919	1.35576	1.30885	0.810383
	0.85209	0.759669	1.49246	1.24183	0.892746	0.949409
	1.74615	2.46508	1.46381	0.861409	0.403676	0.819216
	1.28084	0.864386	1.14365	1.05303	1.07601	0.882236
	0.901868	0.919123	1.60809	0.878133	0.938279	0.811288
	0.841871	0.721437	0.455726	0.938005	1.53416	1.17233
	0.639114	0.557823	0.550176	1.1416	1.12851	0.855909
	0.590153	0.472146	0.778554	1.12783	0.919369	1.45902
High-fat + protein mix	1.28497	1.14987	1.14912	1.15623	1.78972	0.956264
	0.906319	1.40381	0.738226	1.4177	1.08759	1.0196
	0.795364	0.747575	1.64403	1.16199	0.878944	0.833695
	1.22462	0.72404	1.93835	1.70733	1.43602	0.687672
	1.28424	0.994748	1.43926	1.98218	1.135	0.949996
	0.736462	2.97245	1.15831	0.40048	1.23944	1.0375
	0.793628	0.638107	1.21548	0.410374	0.478341	0.903834
	0.573515	0.8529	1.7442	0.956991	1.01722	0.888206
	0.619362	0.875067	0.650607	0.518172	1.53521	0.931966
	0.628195	0.568334	1.05125	0.839554	0.957379	0.781525
	0.359626	0.537844	1.17207	0.823292	1.51312	0.754023

## Sheet: Supp. Fig 7
	Supp. Fig 7a																Supp. Fig 7b															Supp. Fig 7c															Supp. Fig 7d
	Gly	Ala	Ser	Pro	Val	Ile	Leu	Met	His	Phe	Tyr	Asx	Glx	Orn	Cit	Arg	Gly	Ala	Ser	Pro	Val	Leu/Ile	Met	His	Phe	Tyr	Asx	Glx	Orn	Cit	Arg	Gly	Ala	Ser	Pro	Val	Leu/Ile	Met	His	Phe	Tyr	Asx	Glx	Orn	Cit	Arg	Pyruvate	Citrate	α-ketoglutarate
High-fat + casein	305.68	361.08	154.71	104.21	205.31	90.53	155.66	75.91	73.86	71.97	75.54	36.99	81.66	61.89	78.14	102.76	79.71	102.68	48.22	4.74	7.15	9.09	3.69	26.4	2.84	2.96	19.17	39.64	6.34	1.44	0.78	104.13	120.76	26.22	12.75	9.77	22.99	5.87	10.34	4.56	5.42	14.84	34.39	1.71	6.61	8.39	10.6646	8.91419	0.486809
	285.8	577.58	198.47	192.76	252.61	106.6	185.67	101.02	88.87	91.31	90.74	53.31	72.79	68.61	76.5	118.5	95.89	72.76	42.77	4.21	6.76	9.42	4.08	28.11	3.24	3.64	20.83	47.56	6.83	1.34	0.57	88.72	96.84	34.3	14.17	9.84	19.69	7.16	10.34	5.04	5.24	12.95	33.68	1.94	4.83	8.31	10.2126	9.954	0.667855
	276.82	421.05	142.62	125.77	220.62	84.68	162.21	88.17	80.14	70.32	93.31	47.61	75.86	61.22	77.06	112.92	109.34	128.31	46.61	5.88	10.17	13.43	4.14	30.95	4.04	5.36	19.97	66.44	7.35	1.2	0.74	100.82	114.23	39.96	16.48	11.71	27.92	6.87	11.4	4.78	5.76	22.21	34.74	2.29	6.83	11.68	11.0691	9.17982	0.528282
	342.68	539.94	190.67	144.65	233.52	87.34	150.79	89.55	77.44	68.46	83.15	51.95	77.84	58.54	78.19	104.74	76.99	186.36	42.69	7.26	8	10.47	4.13	27.29	3.09	4.38	32.66	73.33	6.8	1.26	0.64	132.11	152.55	38.06	18.01	12.07	26.8	7.03	11.06	4.62	6.04	17.64	25.56	2.15	8.5	10.03	14.8448	7.87495	0.307239
	368.16	793.42	201.15	166.95	247.97	97.17	164.06	106.23	85.24	87.73	91.71	71.83	99.21	55.46	80.34	123.46	97.92	83.67	53.26	5.37	6.4	9.47	4.15	27.99	3.13	3.8	24.97	58.6	5.85	0.79	0.78	104.03	102.74	35.41	16.53	10.07	24.56	6.9	11.33	4.88	5.71	21.1	36.3	1.71	6.28	10.49	8.75326	8.38373	0.468738
	280.92	479.44	143.75	124.63	220.77	90.98	159.91	85.26	75.71	70.83	83.33	47.32	105.51	50.14	67.2	110.4	89.41	137.67	48.38	7.55	11.6	13.65	3.73	30.3	4.21	4.63	24.41	61.34	8.56	1.21	0.99	127.21	144.56	39.3	20.15	12.69	27.35	7.02	11.71	4.54	6.55	25.68	30.37	2.32	5.93	10.22	8.23418	8.73564	0.247041
	295.61	397.01	152.35	106.79	205.65	89.86	157.84	78.31	73.84	71.26	87.76	54.41	80.54	55.81	56.86	112.21	119.32	277.88	44.7	14.02	15.75	15.19	4.48	36.47	4.13	5.42	32.25	76.22	10.83	0.89	1.04	102.52	121.5	29.45	12.96	11.83	28.11	6	10.31	4.58	7.19	12.21	17.65	2.01	4.96	8.44	10.7126	11.0411	0.26113
	332.96	609.29	186.77	161.96	214.39	71.43	131.34	108.69	74.59	72.31	94.45	55.32	84.21	58.82	78.69	120.43	86.78	99.34	48	4.58	6.1	9.61	4.56	25.76	3.31	4.18	23.64	46.19	6.9	1.45	0.71	135.38	176.78	39.32	24.24	11.85	26.5	8.39	12.1	4.35	6.76	16.73	29.77	2.56	8.08	13.44	9.14211	9.81011	0.394202
	305.16	448.28	192.99	109.46	195.83	77.87	135.78	85.96	69.99	67.69	74.53	47.71	71.52	54.12	62.63	111.23	79.72	68.49	45.9	5.14	6.92	10.16	3.97	24.62	3.12	3.69	18.84	49.5	6.78	0.85	0.63	125.23	133.53	35.81	17.59	10.49	24.56	7.8	11.88	4.64	5.38	14.45	30.97	2.46	5.97	14.76	12.4068	7.55831	0.202425
	236.56	366.81	160.07	134.46	188.58	67.03	122.06	87.86	56.03	63.94	118.32	53.92	81.4	53.33	88.71	116.11	94.72	102.85	56.04	5.9	6.55	11.64	4.43	24.43	3.93	5.81	24.66	57.03	6.94	1.63	1.16	146.14	144.79	41.62	30.15	11.37	32.27	8.33	12.9	4.44	7.54	13.84	37.64	2.93	7.98	14.37	7.42319	6.46754	0.356483
	299.23	404.76	149.01	103.32	210.68	83.47	160.26	86.24	68.98	68.11	94.12	49.52	76.95	52.8	56.23	97.21	103.38	104.19	41.55	4.56	6.11	9.45	3.89	25.41	3.2	4.17	24.59	71.44	5.46	0.96	0.91	103.02	108.49	42.74	14.59	11.54	23.67	6.31	9.63	4.8	6.73	20.93	38.28	1.65	5.15	9.21	12.6573	8.43896	0.313198
	371.64	921.4	241.26	239.44	248.02	86.48	158.34	136.44	89.03	78.88	77.16	82.01	99.06	59.39	77.8	120.93	63.41	105.2	49.94	5.94	6.93	10.34	4.07	29.33	4.62	3.35	19.86	45.29	4.88	1.42	1.2	117.64	166.6	34.66	25	11.54	24.17	9.71	12.34	5.17	5.67	14.28	21.37	3.12	6.65	13.84	11.7197	8.30203	0.351909
High-fat + protein mix	411.22	717.98	210.33	140.37	242.98	97.37	162.33	114.28	89.87	75.85	80.36	65.41	85.97	79.03	64.87	117.4	94.81	113.97	46.7	5.04	6.04	11.85	4.63	26.42	3.84	4.14	26.02	68.91	6.19	1.2	0.6	140.76	116.29	36.01	18.15	9.55	22.99	5.85	12.33	5.77	7.85	11.43	28.62	2.38	6.66	10.53	13.4217	9.56011	0.772856
	405.64	448.56	186.59	104.03	182.31	71.97	119.23	72.57	102.92	90.1	123.45	56.49	134.02	57.91	80.4	116.2	116.81	89.53	41.61	3.83	6.88	8.76	3.4	24.56	2.82	4.5	23.87	54.85	10.08	1.42	0.83	128.34	129.45	26.29	13.22	11.57	23.7	7.67	9.99	4.31	6.16	15.56	33.72	2.55	5.2	9.61	12.8438	13.4601	0.941279
	355.3	349.44	148.06	74.92	213.67	83.23	138.18	65.43	63.25	61.62	63.91	57.92	98.52	58.2	52.09	105.68	117.46	122.97	42.88	6.23	15.47	16.75	3.84	30.23	4.81	5.36	35.56	94.6	9.19	1.56	4.73	115.55	101.61	30.89	13.6	10.93	27.97	5.91	10.65	4.54	5.59	20.67	33.23	2.01	5.08	9.87	7.09419	7.54804	0.211773
	314.21	509.91	171.28	94.73	207.57	88.59	152.06	79.88	72.19	73.33	76.08	52.24	84.3	71.12	60.18	113.35	102.94	131.79	47.45	5.43	9.51	13.14	4.28	31.61	4.05	5.57	31.15	72.42	9.2	0.92	1.08	127.12	112.21	30.42	12.73	10.34	26.06	7.28	9.9	4.69	4.89	15.68	25.74	3.13	4.88	9.91	9.1267	10.1664	0.372877
	420.81	674.61	196.8	125.72	227.36	79.35	142.52	101.83	76.5	83.91	75.97	54.09	82.54	67.2	62.77	112.88	103.43	83.13	56.24	4.41	5.93	9.43	4.29	25.06	3.52	3.54	24.85	72.52	6	0.87	0.85	149.09	100.21	36.47	15.46	11.92	30.95	7.28	10.76	4.96	5.15	19.85	28.4	2.36	4.92	11.69	7.68459	11.702	0.420166
	386.46	651.45	194.27	154.18	229.84	97.12	152.14	123.31	78.25	91.67	82.01	51.46	73.38	90.37	68.24	129.91	142.53	188.54	58.26	8.38	11.12	14.1	4.35	34.98	4.04	4.9	30.03	77.92	11.12	1.34	1.12	120.39	133.92	33.71	16.72	10.82	33.95	8.43	10.49	4.56	4.95	21.1	25.04	3.46	5.58	13.4	7.99298	8.88103	0.429657
	295.54	320.53	140.28	70.19	167.39	65.6	115.23	65.83	62.6	56.82	60.29	43.72	76.48	53	45.73	95.01	132.32	227.52	52.33	13.69	18.13	20.74	5.31	31.39	5.11	6.38	33.03	68.65	11.43	0.94	1.3	146.02	128.91	31.32	15.9	12.79	37.54	5.58	10.22	4.04	6.07	12.57	29.61	2.74	6.58	9.75	8.20709	8.78903	0.330121
	271.99	290.76	109.47	68.47	193.72	84.85	142.26	57.37	61.51	77.65	66.05	42.44	65.12	50.21	54.09	96.39	101.03	194.37	54.81	5.69	11.62	13.04	4.39	30.06	3.91	3.91	40.91	78.39	9.32	1.11	0.98	121.26	120.82	33.21	12.32	11.56	29.7	5.34	9.81	5.39	4.61	13.84	21.08	1.87	5.07	8.68	11.0682	9.11664	0.374384
	457.67	638.72	194.42	123.54	222.96	89.94	158.96	99.5	76.95	79.07	81.38	45.98	105.63	54.05	53.34	132.13	92.91	91.79	50.47	4.74	5.94	9.35	3.4	25.17	2.98	3.26	20.7	60.09	6.14	1.44	0.8	127.49	129.26	34.66	15.43	10.99	26.4	7.39	11.01	4.83	6.45	16.45	33.76	3.27	5.1	16.08	8.68407	6.29227	0.228888
	393.99	582.51	169.57	101.66	213.46	81.72	137.37	98.47	71.93	71.21	84	53.04	94.54	65.08	65.18	113.4	106.61	196.04	46.98	6.66	7.64	10.73	3.95	30.05	3.83	4.38	29.1	64.33	10.66	1.93	0.87	157.73	139.85	39.66	15.93	11.96	32.88	7.53	10.09	5.1	7.03	13.02	35.47	3.9	6.67	12.1	7.58821	5.82592	0.53727
	431.86	692.13	192.13	130.13	245.17	96.9	158.34	98.26	83.54	82.97	85	46.67	86.95	84.1	48.17	123.79	107.68	151.78	50.28	6.89	7.84	10.48	4.13	27.36	3.53	4.41	24.12	67.68	7.32	1.09	0.51	146.12	156.35	36.32	15.53	11.63	25.64	7.78	11.83	4.73	6.43	19.11	30.68	2.97	5.82	11.22	11.0162	9.06925	0.281779
	428.62	530.32	175.16	119.18	236.33	93.63	162.96	108.62	77.92	77.42	88.66	45.6	82.59	81.48	65.37	119.53	114.12	77.82	59.65	4.13	6.95	10.19	4.01	26.13	2.89	4.24	24.83	56.59	6.88	0.99	0.9	119.76	95.92	36.58	14.99	10.85	25.42	7.69	11.36	4.78	6.18	15.01	26.72	2.3	5.31	11.51	9.87272	8.65249	0.343939
[truncated: 4 more columns]

[truncated: 5 more sheets: Fig. 5, Fig. 6, Supp Fig. 8, Fig. 7, Supp Fig. 9]
